# Supplementary material for: Bidirectional matching and aggregation network for few-shot relation extraction
Source: PeerJ Comput Sci. 2023 Mar 6;9:e1272. doi: 10.7717/peerj-cs.1272 (PMC10280494; doi:10.7717/peerj-cs.1272)
Supplement: Supplemental Information 1 [file peerj-cs-09-1272-s001.zip]

Archive with 24 entries (20 files):
- .idea/
- .idea/.gitignore
- .idea/BMAN-2.iml
- .idea/inspectionProfiles/
- .idea/inspectionProfiles/profiles_settings.xml
- .idea/misc.xml
- .idea/modules.xml
- .idea/workspace.xml
- models/
- models/__pycache__/
- models/__pycache__/data_loader.cpython-38.pyc
- models/__pycache__/embedding.cpython-38.pyc
- models/__pycache__/framework.cpython-38.pyc
- models/__pycache__/MLMAN.cpython-38.pyc
- models/__pycache__/utils.cpython-38.pyc
- models/BMAN.py
- models/data_loader.py
- models/DK-npy.py
- models/embedding.py
- models/framework.py
- models/SUM.py
- models/utils.py
- README.md
- train_demo.py
