# Supplementary material for: Bidirectional matching and aggregation network for few-shot relation extraction
Source: PeerJ Comput Sci. 2023 Mar 6;9:e1272. doi: 10.7717/peerj-cs.1272 (PMC10280494; doi:10.7717/peerj-cs.1272)
Supplement: Supplemental Information 1 [file peerj-cs-09-1272-s001.zip › models/DK-npy.py]

import numpy as np

import sys
import os

np.set_printoptions(threshold=np.inf)

class Logger(object):
    def __init__(self, filename="Default.log"):
        self.terminal = sys.stdout
        self.log = open(filename, "a")

    def write(self, message):
        self.terminal.write(message)
        self.log.write(message)

    def flush(self):
        pass


path = os.path.abspath(os.path.dirname(__file__))
test = np.load('E:/GWJ/BMAN2/BMAN-master/_processed_data/train_pos1.npy')
type = sys.getfilesystemencoding()
sys.stdout = Logger('E:/GWJ/BMAN2/4.text')

print(path)
print(test)
print(os.path.dirname(__file__))
print('---------------------------------------')
