# Supplementary material for: Bidirectional matching and aggregation network for few-shot relation extraction
Source: PeerJ Comput Sci. 2023 Mar 6;9:e1272. doi: 10.7717/peerj-cs.1272 (PMC10280494; doi:10.7717/peerj-cs.1272)
Supplement: Supplemental Information 1 [file peerj-cs-09-1272-s001.zip › models/embedding.py]

import torch
import torch.nn as nn

class Embedding(nn.Module):

    def __init__(self, word_vec_mat, max_length, word_embedding_dim=50, pos_embedding_dim=5):
        nn.Module.__init__(self)

        self.max_length = max_length
        self.word_embedding_dim = word_embedding_dim
        self.pos_embedding_dim = pos_embedding_dim
        
        unk = torch.zeros(1, word_embedding_dim)#生成1*word_embedding_dim维元素为0的矩阵
        blk = torch.zeros(1, word_embedding_dim)
        word_vec_mat = torch.from_numpy(word_vec_mat)#将数组转化为张量
        self.word_embedding = nn.Embedding(word_vec_mat.shape[0] + 2, self.word_embedding_dim, padding_idx=word_vec_mat.shape[0] + 1)#词与词向量的映射
        self.word_embedding.weight.data.copy_(torch.cat((word_vec_mat, unk, blk), 0))

        for p in self.parameters():
            p.requires_grad = False

        # Position Embedding
        self.pos1_embedding = nn.Embedding(2 * max_length, pos_embedding_dim, padding_idx=0)
        self.pos2_embedding = nn.Embedding(2 * max_length, pos_embedding_dim, padding_idx=0)


    def forward(self, inputs):
        word = inputs['word']
        pos1 = inputs['pos1']
        pos2 = inputs['pos2']
        #cat()给定维度上对输入的张量序列seq 进行连接操作
        x = torch.cat([self.word_embedding(word), 
                            self.pos1_embedding(pos1), 
                            self.pos2_embedding(pos2)], 2)
        return x
