# Supplementary material for: Bidirectional matching and aggregation network for few-shot relation extraction
Source: PeerJ Comput Sci. 2023 Mar 6;9:e1272. doi: 10.7717/peerj-cs.1272 (PMC10280494; doi:10.7717/peerj-cs.1272)
Supplement: Supplemental Information 1 [file peerj-cs-09-1272-s001.zip › models/SUM.py]

import sys

sys.path.append('..')
import torch
import numpy as np
a = [[3.55, 4.22, 5.7676], [6.76, 7.45, 8.67]]
b = [[1664, 456546, 54545], [464661, 6435, 98989]]
a = torch.Tensor(a)
b = torch.Tensor(b)
for i, n in enumerate(a):
    for j, m in enumerate(n):
        b.append(m)
print(b)
