# Supplementary material for: Bidirectional matching and aggregation network for few-shot relation extraction
Source: PeerJ Comput Sci. 2023 Mar 6;9:e1272. doi: 10.7717/peerj-cs.1272 (PMC10280494; doi:10.7717/peerj-cs.1272)
Supplement: Supplemental Information 1 [file peerj-cs-09-1272-s001.zip › README.md]

# Multi-Level Matching and Aggregation Network


## Dependencies

The code is written in Python 3.6 and pytorch 1.0.0.


## Evaluation Results

Model | 5 Way 1 Shot | 5 Way 5 Shot | 10 Way 1 Shot | 10 Way 5 Shot
----- | ------------ | ------------ | ------------- | -------------
MLMAN | 82.98 ± 0.20 | 92.66 ± 0.09 | 75.59 ± 0.27  | 87.29 ± 0.15

## Usage

1. download `train.json` and `val.json` from [here](https://thunlp.github.io/fewrel.html)

2. download `glove.6B.50d.json` from [here](https://cloud.tsinghua.edu.cn/f/b14bf0d3c9e04ead9c0a/?dl=1)

3. make data folder in the following structure

```
MLMAN
|-- data
    |-- glove.6B.50d.json
    |-- train.json
    |-- val.json
|-- models
    |-- data_loader.py
    |-- embedding.py
    |-- framework.py
    |-- MLMAN.py
    |-- utils.py
|-- README.md
|-- train_demo.py
```

3. train model

```
CUDA_VISIBLE_DEVICES=0 python train_demo.py --N_for_train 20 --N_for_test 5 --K 1 --Q 5 --batch 1
```

## Cite

If you use the code, please cite the following paper:
**"[Multi-Level Matching and Aggregation Network for Few-Shot Relation Classification](https://www.aclweb.org/anthology/P19-1277)"**
Zhi-Xiu Ye, Zhen-Hua Ling. _ACL (2019)_

```
@inproceedings{ye-ling-2019-multi,
    title = "Multi-Level Matching and Aggregation Network for Few-Shot Relation Classification",
    author = "Ye, Zhi-Xiu  and
      Ling, Zhen-Hua",
    booktitle = "Proceedings of the 57th Annual Meeting of the Association for Computational Linguistics",
    month = jul,
    year = "2019",
    address = "Florence, Italy",
    publisher = "Association for Computational Linguistics",
    url = "https://www.aclweb.org/anthology/P19-1277",
    pages = "2872--2881",
}

```
